# Supplementary material for: Development of a potential vaccine against Capripox virus implementing reverse vaccinology and pan-genomic immunoinformatics
Source: PLoS One. 2025 Jul 2;20(7):e0326310. doi: 10.1371/journal.pone.0326310 (PMC12221009; doi:10.1371/journal.pone.0326310)
Supplement: S1 Fig — (XLSX) [file pone.0326310.s001.xlsx]

## Sheet: Sheet1
				Time (ns)	Protein A35	Protein Resolve A22	Scafold Protein
				0	0	0	0
				0.1	3.919	3.586	2.727
				0.2	4.287	4.872	4.399
				0.3	4.085	5.567	5.505
				0.4	5.126	5.395	6.258
				0.5	5.631	5.91	6.244
				0.6	6.778	6.694	7.252
				0.7	6.651	7.306	7.643
				0.8	6.65	9.536	8.575
				0.9	7.774	9.163	8.921
				1	7.106	8.412	9.55
				1.1	7.265	7.651	8.707
				1.2	6.669	8.416	8.264
				1.3	7.398	7.66	8.49
				1.4	7.751	6.837	8.404
				1.5	7.295	8.254	8.11
				1.6	7.601	10.018	8.037
				1.7	9.562	10.762	8.186
				1.8	10.901	9.839	8.783
				1.9	11.162	9.808	9.593
				2	11.263	10.228	9.701
				2.1	12.112	10.565	9.528
				2.2	13.139	10.824	9.72
				2.3	13.297	10.911	10.107
				2.4	12.406	11.363	10.202
				2.5	13.219	12.812	10.039
				2.6	13.562	13.185	9.901
				2.7	15.026	11.828	9.923
				2.8	14.565	12.582	10.308
				2.9	13.841	12.546	10.334
				3	15.666	12.165	10.387
				3.1	17.058	11.706	9.958
				3.2	16.959	12.317	11.683
				3.3	16.111	11.897	11.065
				3.4	17.555	12.195	11.154
				3.5	16.719	11.791	10.826
				3.6	16.529	13.397	11.438
				3.7	15.854	14.031	11.148
				3.8	16.834	13.713	11.986
				3.9	17.899	14.12	12.642
				4	18.276	15.155	12.889
				4.1	17.649	15.839	12.937
				4.2	16.728	14.831	12.98
				4.3	17.401	14.467	13.491
				4.4	17.835	14.285	13.831
				4.5	17.957	14.902	14.515
				4.6	17.929	14.754	14.183
				4.7	19.138	13.039	13.885
				4.8	19.813	13.642	12.936
				4.9	19.522	14.915	12.783
				5	20.046	13.89	13.865
				5.1	19.865	13.241	14.333
				5.2	19.7	13.957	14.969
				5.3	21.478	14.028	16.269
				5.4	21.857	13.81	16.835
				5.5	22.84	14.814	16.624
				5.6	22.296	16.039	16.951
				5.7	23.104	14.895	16.518
				5.8	23.134	13.845	15.921
				5.9	22.404	14.825	15.581
				6	21.379	13.833	15.924
				6.1	22.114	13.445	16.324
				6.2	23.014	14.493	16.281
				6.3	23.923	13.765	16.289
				6.4	24.214	13.478	17.214
				6.5	23.655	13.987	17.313
				6.6	24.261	13.841	17.561
				6.7	24.422	14.247	17.46
				6.8	24.972	13.918	16.779
				6.9	23.445	14.71	16.634
				7	23.839	14.609	15.867
				7.1	24.157	14.402	15.568
				7.2	24.391	14.929	15.248
				7.3	23.129	14.96	15.919
				7.4	23.274	13.86	16.014
				7.5	23.463	13.659	15.713
				7.6	23.893	13.811	15.31
				7.7	22.706	14.974	15.401
				7.8	23.341	14.801	15.797
				7.9	23.626	15.625	15.925
				8	23.598	14.53	15.703
				8.1	24.162	14.773	16.32
				8.2	24.611	14.259	16.445
				8.3	25.212	13.349	17.071
				8.4	24.5	13.327	17.013
				8.5	24.049	13.469	15.705
				8.6	24.417	13.845	15.137
				8.7	23.524	13.626	15.536
				8.8	24.088	14.042	15.172
				8.9	25.179	13.303	16.019
				9	24.347	14.191	15.574
				9.1	22.883	15.044	15.03
				9.2	23.984	14.372	14.394
				9.3	23.084	16.11	13.566
				9.4	21.307	15.854	14.142
				9.5	21.329	15.976	14.188
				9.6	22.301	15.732	14.352
				9.7	23.295	15.496	15.082
				9.8	23.453	15.678	15.317
				9.9	24.705	16.22	14.472
				10	24.71	15.86	14.515
				10.1	25.703	16.133	14.436
				10.2	25.861	15.369	14.856
				10.3	27.032	15.566	15.044
				10.4	28.52	15.603	14.976
				10.5	27.485	16.044	16.124
				10.6	27.143	17.052	16.775
				10.7	27.221	18.052	16.731
				10.8	26.344	16.14	16.958
				10.9	25.829	16.781	16.659
				11	25.373	15.999	17.103
				11.1	25.817	16.066	16.803
				11.2	25.282	16.186	16.974
				11.3	24.932	15.684	16.702
				11.4	26.898	16.064	16.515
				11.5	26.573	16.477	17.082
				11.6	26.26	16.484	16.983
				11.7	26.08	16.357	17.2
				11.8	26.978	16.124	16.618
				11.9	25.911	17.05	16.712
				12	27.717	17.831	17.664
				12.1	26.829	17.835	18.45
				12.2	27.424	17.567	19.221
				12.3	26.863	17.163	20.393
				12.4	25.703	16.53	20.523
				12.5	25.093	16.843	21.385
				12.6	25.152	16.628	20.852
				12.7	26.018	16.054	21.146
				12.8	26.425	16.92	22.353
				12.9	27.312	16.46	22.149
				13	25.855	17.245	23.015
				13.1	24.848	16.381	23.864
				13.2	23.784	16.528	24.102
				13.3	23.286	16.696	23.711
				13.4	24.014	18.17	23.7
				13.5	25.009	19.141	23.501
				13.6	24.164	19.557	23.632
				13.7	23.03	19.651	23.167
				13.8	22.622	19.817	22.433
				13.9	24.229	20.109	22.81
				14	23.122	19.939	22.865
				14.1	24.391	20.639	22.549
				14.2	24.633	21.005	22.814
				14.3	24.228	20.788	21.96
				14.4	23.953	21.887	22.414
				14.5	23.705	22.55	22.494
				14.6	22.984	22.761	22.503
				14.7	22.911	22.387	22.399
				14.8	23.667	21.906	22.337
				14.9	24.576	22.293	22.566
				15	24.647	23.148	22.779
				15.1	25.805	23.131	23.171
				15.2	24.889	23.01	23.454
				15.3	25.771	22.932	23.927
				15.4	25.018	22.224	23.271
				15.5	24.895	22.848	23.614
				15.6	24.733	23.3	24.77
				15.7	25.991	23.071	25.097
				15.8	25.264	24.686	25.531
				15.9	24.907	25.07	25.745
				16	24.258	26.04	26.694
				16.1	24.148	26.194	26.717
				16.2	23.801	25.479	26.921
				16.3	24.047	25.591	26.201
				16.4	24.628	25.851	25.968
				16.5	25.469	25.706	26.447
				16.6	25.355	27.058	25.949
				16.7	24.63	26.747	25.963
				16.8	25.154	26.843	26.291
				16.9	25.217	27.243	26.956
				17	25.911	27.503	26.425
				17.1	25.813	28.078	26.405
				17.2	25.263	28.694	26.642
				17.3	25.036	28.876	27.169
				17.4	25.126	27.457	28.366
				17.5	23.971	25.86	28.562
				17.6	24.472	27.379	27.673
				17.7	23.341	26.222	28.607
				17.8	22.897	25.738	29.516
				17.9	23.152	24.692	29.543
				18	21.845	25.658	29.923
				18.1	22.144	25.485	29.729
				18.2	21.768	24.867	29.4
				18.3	23.151	25.608	29.649
				18.4	22.898	25.764	29.896
				18.5	22.598	25.039	31.341
				18.6	22.209	24.906	30.617
				18.7	21.587	24.946	30.788
				18.8	22.491	25.232	29.824
				18.9	22.256	24.136	30.636
				19	21.858	25.16	30.769
				19.1	21.719	25.53	30.866
				19.2	22.512	24.96	30.98
				19.3	21.633	24.763	31.953
				19.4	22.563	25.028	32.466
				19.5	22.155	24.392	32.191
				19.6	21.425	24.669	32.172
				19.7	21.102	25.365	32.234
				19.8	19.405	24.922	31.853
				19.9	18.852	24.364	31.881
				20	18.633	22.945	32.149
				20.1	18.632	23.389	31.392
				20.2	17.935	23.879	31.393
				20.3	17.782	23.537	32.113
				20.4	19.165	24.659	31.429
				20.5	20.694	23.895	31.498
				20.6	19.968	24.228	31.446
				20.7	20.417	25.145	32.454
				20.8	20.332	25.371	31.93
				20.9	19.609	25.183	32.237
				21	20.227	26.691	32.176
				21.1	20.56	26.022	31.378
				21.2	20.173	26.562	31.433
				21.3	21.284	26.942	31.756
				21.4	21.096	27.265	31.324
				21.5	21.072	27.276	30.614
				21.6	21.942	27.432	31.01
				21.7	22.425	26.979	31.065
				21.8	22.301	28.173	32.052
				21.9	22.09	28.138	31.67
				22	21.403	28.513	31.594
				22.1	21.39	28.597	30.891
				22.2	22.392	27.899	32.129
				22.3	22.5	28.556	32.24
				22.4	22.389	26.887	33.069
				22.5	22.996	27.682	33.604
				22.6	21.766	28.27	33.964
				22.7	21.843	27.947	33.484
				22.8	22.497	27.222	33.447
				22.9	22.185	26.599	33.597
				23	22.861	26.293	32.933
				23.1	22.319	25.799	33.126
				23.2	22.592	25.863	33.517
				23.3	21.73	25.652	34.004
				23.4	21.562	25.513	34.498
				23.5	20.537	25.004	34.778
				23.6	20.425	25.247	34.981
				23.7	19.571	24.753	35.071
				23.8	20.474	24.503	35.264
				23.9	20.44	24.612	35.018
				24	20.187	25.041	34.816
				24.1	20.184	25.697	34.356
				24.2	20.218	25.77	34.536
				24.3	20.053	27.506	36.099
				24.4	20.896	27.262	36.234
				24.5	21.033	28.1	36.765
				24.6	19.847	28.164	36.415
				24.7	19.414	27.852	37.179
				24.8	20.152	28.392	37.535
				24.9	20.579	28.215	36.95
				25	20.033	28.218	37.638
				25.1	19.585	28.852	38.061
				25.2	19.606	28.785	38.312
				25.3	20.696	28.303	38.166
				25.4	21.626	28.118	38.969
				25.5	22.239	29.205	39.417
				25.6	23.193	30.356	39.821
				25.7	23.352	30.081	39.121
				25.8	20.964	30.049	39.309
				25.9	20.295	29.009	39.863
				26	19.76	28.462	39.995
				26.1	20.775	28.489	40.199
				26.2	20.555	28.438	40.232
				26.3	20.419	27.357	40.304
				26.4	20.58	28.542	40.599
				26.5	20.143	28.569	40.656
				26.6	21.423	27.001	40.811
				26.7	21.207	27.249	39.95
				26.8	20.794	27.105	39.294
				26.9	20.831	25.719	39.562
				27	20.184	26.043	39.282
				27.1	20.087	25.199	40.18
				27.2	20.021	24.988	40.677
				27.3	19.975	25.296	41.029
				27.4	21.13	26.694	41.119
				27.5	20.981	25.04	40.487
				27.6	22.533	25.03	41.109
				27.7	22.463	25.181	40.532
				27.8	21.8	25.786	42.07
				27.9	21.587	24.111	42.813
				28	21.994	24.302	42.527
				28.1	22.607	24.777	42.275
				28.2	22.223	25.201	41.853
				28.3	21.807	26.389	42.045
				28.4	21.598	26.274	41.857
				28.5	21.724	25.698	41.393
				28.6	22.114	24.636	41.211
				28.7	21.595	24.424	40.739
				28.8	21.886	24.847	39.733
				28.9	21.444	24.664	39.896
				29	20.541	25	39.476
				29.1	20.789	24.35	38.444
				29.2	21.273	24.86	38.115
				29.3	19.873	24.633	37.991
				29.4	19.762	25.82	38.809
				29.5	20.283	25.844	38.177
				29.6	20.562	25.84	37.644
				29.7	20.635	24.654	38.293
				29.8	20.846	25.452	38.869
				29.9	20.734	25.522	38.647
				30	20.861	26.232	37.882
				30.1	22.57	27.431	37.54
				30.2	23.005	27.377	37.456
				30.3	21.965	26.712	38.232
				30.4	20.959	27.266	39.474
				30.5	21.574	27.401	39.6
				30.6	20.479	27.643	40.305
				30.7	19.58	28.255	39.367
				30.8	19.064	28.442	39.377
				30.9	19.551	28.816	39.338
				31	18.607	28.098	39.147
				31.1	18.413	27.944	39.29
				31.2	18.991	27.945	39.519
				31.3	17.912	27.904	39.713
				31.4	18.761	28.018	40.595
				31.5	19.539	28.258	40.338
				31.6	19.427	28.824	39.678
				31.7	20.204	28.635	39.286
				31.8	20.246	29.63	39.164
				31.9	20.886	28.493	38.922
				32	19.725	28.874	38.799
				32.1	18.894	28.94	39.96
				32.2	19.833	29.691	39.779
				32.3	20.027	29.849	39.634
				32.4	19.898	29.154	39.569
				32.5	19.449	28.342	39.929
				32.6	20.38	28.146	39.94
				32.7	21.271	27.745	40.17
				32.8	20.952	28.405	40.739
				32.9	18.899	28.768	41.349
				33	18.287	27.567	41.527
				33.1	17.974	27.841	41.117
				33.2	18.262	27.037	41.513
				33.3	18.72	26.458	41.243
				33.4	18.856	26.909	42.31
				33.5	19.519	26.926	42.652
				33.6	18.783	26.881	42.93
				33.7	18.19	25.827	43.597
				33.8	17.766	25.825	43.569
				33.9	17.667	26.105	43.995
				34	17.98	27.349	43.884
				34.1	17.502	26.571	44.056
				34.2	18.228	26.594	44.915
				34.3	19.324	25.673	44.447
				34.4	19.692	24.751	43.266
				34.5	20.675	25.94	43.113
				34.6	20.556	26.545	42.733
				34.7	19.673	25.55	42.502
				34.8	20.481	24.488	41.661
				34.9	19.899	23.314	41.002
				35	19.779	22.878	41.093
				35.1	19.714	21.578	40.329
				35.2	19.635	21.661	40.082
				35.3	18.71	21.364	39.397
				35.4	18.047	20.916	39.969
				35.5	17.725	21.181	39.996
				35.6	17.196	21.82	40.696
				35.7	17.472	21.986	39.949
				35.8	17.745	21.833	39.095
				35.9	18.213	21.311	38.871
				36	18.494	21.328	39.426
				36.1	17.85	22.278	39.278
				36.2	17.67	23.052	38.964
				36.3	19.423	23.079	37.998
				36.4	19.386	21.76	38.427
				36.5	19.937	22.068	38.97
				36.6	19.497	23.507	39.502
				36.7	19.882	23.169	39.392
				36.8	20.856	23.443	38.792
				36.9	21.329	23.569	39.365
				37	22.607	24.532	39.749
				37.1	21.161	24.27	40.384
				37.2	21.422	24.179	40.187
				37.3	21.35	24.686	41.205
				37.4	21.732	24.567	41.336
				37.5	22.734	24.444	41.643
				37.6	23.712	23.474	41.534
				37.7	23.674	22.964	41.762
				37.8	22.562	23.21	41.612
				37.9	20.566	24.204	42.047
				38	20.724	23.385	41.182
				38.1	20.307	24.677	41.793
				38.2	20.593	25.069	41.895
				38.3	19.237	24.85	41.898
				38.4	18.299	24.765	42.141
				38.5	19.976	23.042	42.27
				38.6	19.604	22.382	42.074
				38.7	19.36	21.72	42.499
				38.8	18.825	22.896	42.313
				38.9	17.012	24.177	42.229
				39	16.585	25.558	41.721
				39.1	16.912	24.373	42.15
				39.2	16.368	24.024	42.001
				39.3	17.944	23.797	41.77
				39.4	17.832	24.515	42.246
				39.5	16.932	23.598	42.441
				39.6	17.812	24.815	42.157
				39.7	17.347	25.378	42.271
				39.8	16.976	25.402	42.15
				39.9	17.524	26.048	42.019
				40	17.405	26.47	41.718
				40.1	17.703	26.525	42.124
				40.2	17.605	27.844	41.991
				40.3	18.544	27.184	42.313
				40.4	18.927	26.822	42.031
				40.5	18.998	26.689	42.613
				40.6	17.999	26.877	43.222
				40.7	18.631	26.602	42.291
				40.8	19.933	26.097	42.653
				40.9	19.899	26.181	42.816
				41	20.2	25.604	43.199
				41.1	20.263	25.467	43.942
				41.2	20.879	27.6	42.804
				41.3	21.269	26.618	42.805
				41.4	21.338	26.027	43.797
				41.5	20.804	25.843	45.179
				41.6	20.738	25.806	44.32
				41.7	21.188	25.588	44.138
				41.8	21.303	24.793	43.382
				41.9	21.214	25.991	42.752
				42	21.571	24.998	42.766
				42.1	21.739	25.185	43.203
				42.2	22.281	24.831	42.847
				42.3	23.82	24.611	43.152
				42.4	22.977	25.346	42.984
				42.5	23.742	24.823	42.816
				42.6	24.106	24.112	42.912
				42.7	25.16	23.227	43.381
				42.8	24.326	23.499	43.054
				42.9	24.176	23.612	43.523
				43	23.559	23.991	44.051
				43.1	23.651	23.735	45.177
				43.2	22.933	25.213	44.899
				43.3	22.194	25.696	44.313
				43.4	22.972	25.256	43.295
				43.5	23.096	25.427	42.736
				43.6	24.119	24.625	41.719
				43.7	24.317	24.823	42.658
				43.8	24.027	23.989	43.2
				43.9	23.031	24.716	43.139
				44	23.291	25.122	42.494
				44.1	22.571	25.835	42.429
				44.2	23.892	24.567	42.729
				44.3	24.154	24.774	42.035
				44.4	24.318	24.881	41.786
				44.5	23.1	26.211	41.743
				44.6	24.563	27.533	41.954
				44.7	25.212	27.834	42.56
				44.8	25.94	28.936	42.911
				44.9	26.596	28.387	42.482
				45	26.302	28.651	42.238
				45.1	26.43	30.302	42.199
				45.2	27.202	30.12	43.201
				45.3	27.384	29.818	44.026
				45.4	25.467	29.301	44.155
				45.5	25.21	30.202	44.607
				45.6	25.41	28.945	45.445
				45.7	24.96	29.47	45.597
				45.8	25.118	30.206	46.074
				45.9	24.852	29.502	46.18
				46	25.405	29.179	46.136
				46.1	25.663	29.704	46.258
				46.2	26.035	28.405	46.207
				46.3	26.086	28.813	47.263
				46.4	25.241	28.387	46.833
				46.5	24.831	28.073	45.829
				46.6	24.556	27.413	45.355
				46.7	24.53	27.121	45.143
				46.8	23.837	28.004	44.731
				46.9	23.257	27.773	44.802
				47	23.395	27.997	45.033
				47.1	23.57	27.458	44.323
				47.2	22.638	27.714	44.15
				47.3	22.779	28.258	43.447
				47.4	22.538	29.519	43.555
				47.5	22.983	29.014	44.17
				47.6	24.149	28.978	44.33
				47.7	24.161	28.517	44.878
				47.8	24.332	29.496	43.978
				47.9	24.005	28.949	44.089
				48	23.577	28.998	42.711
				48.1	22.602	29.488	43.159
				48.2	23.284	29.348	44.154
				48.3	23.08	30.32	44.708
				48.4	23.643	29.994	45.897
				48.5	24.434	30.189	45.632
				48.6	24.061	30.908	44.602
				48.7	24.838	29.978	44.62
				48.8	25.442	29.591	44.698
				48.9	25.107	29.267	45.9
				49	25.606	29.186	47.747
				49.1	25.673	30.216	48.809
				49.2	25.738	28.862	48.157
				49.3	25.91	28.816	47.958
				49.4	27.634	28.073	47.861
				49.5	27.147	29.246	47.207
				49.6	27.3	28.854	47.207
				49.7	26.487	29.422	47.807
				49.8	27.221	29.188	45.825
				49.9	27.675	29.035	44.18
				50	27.081	28.402	44.488
				50.1	27.304	28.281	45.279
				50.2	27.854	28.614	46.152
				50.3	27.95	27.676	46.257
				50.4	28.808	26.906	46.333
				50.5	29.208	27.849	47.064
				50.6	29.348	27.473	47.401
				50.7	29.136	27.428	47.522
				50.8	29.873	28.138	48.07
				50.9	29.738	28.796	46.434
				51	29.673	28.672	46.791
				51.1	28.967	28.252	44.857
				51.2	28.081	27.056	44.748
				51.3	27.572	27.033	45.167
				51.4	27.912	27.72	46.418
				51.5	27.565	27.466	46.247
				51.6	27.097	26.755	46.581
				51.7	27.222	27.081	46.382
				51.8	27.018	27.59	46.406
				51.9	27.017	27.932	47.398
				52	27.319	28.043	46.929
				52.1	26.996	28.296	48.018
				52.2	25.811	27.534	47.103
				52.3	26.384	29.057	46.141
				52.4	26.769	29.876	46.313
				52.5	26.812	29.81	46.742
				52.6	26.603	30.233	45.666
				52.7	26.829	30.7	45.777
				52.8	27.591	31.309	45.98
				52.9	26.546	30.367	46.619
				53	25.679	30.929	46.973
				53.1	26.063	30.085	47.534
				53.2	26.032	29.922	48.601
				53.3	25.637	30.663	48.875
				53.4	25.645	31.251	48.967
				53.5	24.688	31.212	48.664
				53.6	22.854	31.397	49.5
				53.7	23.54	31.531	50.329
				53.8	22.82	31.655	50.441
				53.9	23.327	31.67	50.758
				54	24.223	32.044	50.228
				54.1	24.395	32.069	49.34
				54.2	24.249	31.773	49.958
				54.3	23.533	31.668	50.758
				54.4	23.833	32.349	50.634
				54.5	24.194	32.008	51.316
				54.6	24.605	31.718	51.057
				54.7	25.713	32.226	50.542
				54.8	25.605	31.512	50.761
				54.9	25.946	31.588	51.805
				55	25.419	30.676	52.099
				55.1	25.552	30.899	51.616
				55.2	25.359	30.764	52.436
				55.3	24.538	30.582	52.787
				55.4	24.282	30.543	52.634
				55.5	24.505	31.308	50.872
				55.6	24.341	32.192	49.91
				55.7	25.008	31.444	51.237
				55.8	25.283	31.349	49.663
				55.9	26.137	31.308	51.056
				56	26.62	30.908	51.488
				56.1	26.172	30.918	51.781
				56.2	26.566	31.58	51.191
				56.3	26.894	31.319	50.564
				56.4	26.059	30.946	50.82
				56.5	25.381	31.5	50.241
				56.6	25.132	31.291	49.804
				56.7	25.001	31.6	49.008
				56.8	25.896	31.476	48.763
				56.9	26.487	31.654	48.059
				57	26.691	31.77	47.366
				57.1	26.086	32.561	47.494
				57.2	25.975	33.17	47.491
				57.3	25.967	32.027	48.297
				57.4	26.497	32.382	47.886
				57.5	26.594	31.866	48.68
				57.6	26.329	31.562	48.753
				57.7	25.635	31.053	48.437
				57.8	26.388	30.332	47.247
				57.9	25.837	30.375	47.287
				58	25.567	30.284	47.869
				58.1	26.507	30.2	47.833
				58.2	26.983	30.422	48.537
				58.3	26.664	30.923	48.416
				58.4	26.376	30.628	49.028
				58.5	25.971	30.788	49.443
				58.6	25.207	30.806	49.42
				58.7	26.505	30.983	48.405
				58.8	25.929	30.462	47.792
				58.9	25.869	29.468	47.812
				59	27.577	29.985	48.71
				59.1	27.421	29.386	49.596
				59.2	25.844	29.262	49.404
				59.3	26.041	29.806	49.591
				59.4	24.816	29.782	49.034
				59.5	25.033	30.037	48.359
				59.6	25.723	30.12	47.784
				59.7	25.82	30.623	48.59
				59.8	25.659	29.779	48.542
				59.9	25.806	30.21	48.288
				60	26.139	29.869	47.959
				60.1	26.424	30.063	47.018
				60.2	26.611	30.23	47.761
				60.3	26.882	30.065	48.188
				60.4	26.094	31.666	48.704
				60.5	26.684	31.511	48.042
				60.6	26.105	31.328	48.111
				60.7	26.453	31.182	47.435
				60.8	26.309	30.493	47.163
				60.9	26.27	31.126	47.768
				61	26.175	31.081	48.671
				61.1	26.255	30.841	47.693
				61.2	25.762	31.01	47.251
				61.3	25.457	30.708	47.132
				61.4	24.634	30.488	46.709
				61.5	24.535	30.283	47.09
				61.6	24.344	30.029	46.918
				61.7	24.106	30.289	46.861
				61.8	24.507	30.556	46.564
				61.9	25.054	30.599	47.167
				62	24.802	30.136	48.267
				62.1	24.929	30.596	47.883
				62.2	25.78	30.674	48.072
				62.3	25.392	30.475	48.045
				62.4	26.104	30.443	47.59
				62.5	26.271	29.461	47.106
				62.6	25.876	30.421	46.784
				62.7	25.795	30.647	47.432
				62.8	25.618	30.405	47.535
				62.9	26.568	30.201	46.63
				63	26.367	30.09	46.591
				63.1	25.858	30.247	46.469
				63.2	26.128	30.221	47.422
				63.3	25.804	30.433	47.6
				63.4	26.021	30.838	48.138
				63.5	25.679	31.719	48.575
				63.6	25.699	31.813	48.498
				63.7	25.154	31.776	48.976
				63.8	25.327	31.137	47.917
				63.9	25.319	31.485	48.323
				64	25.69	31.273	47.546
				64.1	25.24	32.589	47.724
				64.2	24.673	32.513	48.245
				64.3	24.977	32.126	47.312
				64.4	25.516	31.684	47.367
				64.5	25.428	31.803	46.559
				64.6	25.402	31.92	46.433
				64.7	25.067	31.651	47.603
				64.8	25.395	32.306	47.51
				64.9	25.648	32.271	47.357
				65	25.2	31.7	47.381
				65.1	25.643	30.723	46.844
				65.2	25.459	31.843	47.007
				65.3	25.977	32.726	46.792
				65.4	25.828	32.03	46.432
				65.5	26.506	31.681	46.015
				65.6	26.812	31.376	45.708
				65.7	27.128	31.932	46.393
				65.8	27.305	32.314	47.35
				65.9	26.385	31.549	47.227
				66	26.296	32.16	46.79
				66.1	25.567	31.585	46.453
				66.2	27.353	31.47	46.927
				66.3	26.998	32.063	47.093
				66.4	27.284	31.703	47.033
				66.5	26.113	31.74	47.576
				66.6	26.012	31.711	47.565
				66.7	26.428	32.671	47.614
				66.8	26.787	32.603	47.462
				66.9	26.849	33.335	47.411
				67	25.915	33.515	46.898
				67.1	26.523	32.736	47.187
				67.2	26.21	32.169	47.708
				67.3	26.4	32.399	47.222
				67.4	26.536	32.507	46.888
				67.5	26.605	31.459	46.956
				67.6	26.88	32.202	46.672
				67.7	27.466	32.301	46.818
				67.8	26.403	32.271	46.435
				67.9	26.857	31.771	46.644
				68	26.217	30.869	47.114
				68.1	26.784	31.369	47.341
				68.2	25.966	31.694	46.833
				68.3	25.947	31.248	46.844
				68.4	25.919	31.186	47.033
				68.5	24.493	30.72	46.63
				68.6	23.431	30.958	46.249
				68.7	24.383	30.506	47.016
				68.8	24.905	29.64	46.73
				68.9	25.72	29.959	46.833
				69	25.222	29.535	47.393
				69.1	24.188	29.765	47.491
				69.2	22.942	29.469	47.577
				69.3	22.346	29.843	47.504
				69.4	22.535	29.631	47.147
				69.5	22.076	29.223	47.306
				69.6	22.728	28.036	47.61
				69.7	22.138	28.029	47.672
				69.8	21.989	27.766	48.063
				69.9	23.318	27.584	48.182
				70	22.963	27.012	48.602
				70.1	22.694	28.274	48.841
				70.2	22.621	27.413	48.853
				70.3	24.092	28.123	48.796
				70.4	23.084	27.821	48.507
				70.5	22.875	28.415	48.554
				70.6	21.847	27.697	48.261
				70.7	22.033	27.47	48.354
				70.8	21.053	27.263	47.727
				70.9	21.197	27.829	48.343
				71	21.033	27.915	48.592
				71.1	20.965	27.121	48.166
				71.2	21.739	26.824	47.906
				71.3	20.119	26.997	47.937
				71.4	21.039	27.278	48.136
				71.5	21.955	27.903	47.697
				71.6	22.513	28.092	48.434
				71.7	22.991	28.389	48.302
				71.8	22.21	28.404	48.695
				71.9	23.015	28.194	49.234
				72	21.77	28.231	49.042
				72.1	22.076	28.155	49.535
				72.2	22.781	28.022	49.707
				72.3	23.039	27.926	49.162
				72.4	22.33	28.521	49.689
				72.5	22.514	28.94	49.82
				72.6	22.384	28.761	49.692
				72.7	22.21	28.724	49.652
				72.8	23.998	29.205	49.305
				72.9	23.924	28.979	49.182
				73	23.062	29.205	49.377
				73.1	23.056	28.894	49.669
				73.2	23.315	29.791	50.46
				73.3	23.532	28.549	49.851
				73.4	24.238	27.928	50.224
				73.5	23.428	27.838	50.407
				73.6	23.232	27.197	50.692
				73.7	22.187	27.003	50.72
				73.8	21.937	27.059	50.619
				73.9	21.482	28.006	50.316
				74	21.501	28.325	50.168
				74.1	22.165	28.438	49.078
				74.2	22.066	27.609	49.436
				74.3	22.018	28.715	49.514
				74.4	21.961	28.858	49.571
				74.5	23.096	28.685	49.782
				74.6	22.995	29.282	49.402
				74.7	22.573	29.022	48.965
				74.8	23.304	29.758	49.492
				74.9	23.267	28.384	49.186
				75	24.182	28.517	49.177
				75.1	25.409	28.503	48.359
				75.2	25.39	29.001	49.009
				75.3	24.909	29.255	48.841
				75.4	25.374	29.228	49.367
				75.5	25.806	28.887	49.386
				75.6	25.23	27.85	48.897
				75.7	25.972	27.739	48.5
				75.8	26.358	27.504	48.579
				75.9	26.671	26.628	48.865
				76	27.349	26.928	48.321
				76.1	26.842	28.073	48.715
				76.2	26.397	27.936	48.079
				76.3	26.027	28.344	48.306
				76.4	26.889	28.741	48.21
				76.5	27.36	28.601	48.12
				76.6	27.15	28.119	47.849
				76.7	27.438	27.758	47.853
				76.8	28.081	28.955	48.289
				76.9	27.982	28.843	47.881
				77	28.628	28.928	47.79
				77.1	28.406	28.834	48.279
				77.2	29.195	28.691	48.063
				77.3	28.957	28.289	48.169
				77.4	28.406	27.539	48.417
				77.5	28.135	28.684	48.278
				77.6	28.361	28.384	48.706
				77.7	28.352	27.391	48.46
				77.8	28.189	27.06	48.429
				77.9	28.171	26.825	48.126
				78	27.838	27.792	48.645
				78.1	27.69	28.3	48.699
				78.2	27.941	27.85	49.439
				78.3	27.965	27.661	49.805
				78.4	27.487	28.021	49.432
				78.5	27.691	27.451	49.068
				78.6	27.729	26.927	48.411
				78.7	27.673	25.946	49.514
				78.8	27.475	26.322	49.848
				78.9	27.364	26.598	50.104
				79	26.989	28.271	49.526
				79.1	26.933	28.149	49.86
				79.2	26.558	27.728	48.976
				79.3	26.557	27.149	49.968
				79.4	26.586	25.793	49.745
				79.5	26.177	25.426	49.67
				79.6	26.412	25.413	49.4
				79.7	26.08	26.354	49.021
				79.8	26.415	26.843	49.67
				79.9	26.527	27.513	50.038
				80	26.128	26.741	50.008
				80.1	26.719	26.794	50.572
				80.2	26.897	26.697	50.315
				80.3	26.41	26.236	50.776
				80.4	26.78	25.846	51.222
				80.5	26.652	25.094	50.574
				80.6	26.574	25.254	50.39
				80.7	26.788	25.094	50.118
				80.8	26.917	26.02	50.229
				80.9	27.036	27.15	50.236
				81	26.846	27.298	50.139
				81.1	26.668	27.845	49.962
				81.2	26.839	27.331	49.706
				81.3	26.698	26.38	49.352
				81.4	26.843	26.985	49.361
				81.5	26.54	25.821	49.775
				81.6	26.984	26.537	49.735
				81.7	26.795	25.906	50.261
				81.8	26.923	26.281	50.483
				81.9	26.795	25.949	50.153
				82	26.875	26.237	49.955
				82.1	26.645	25.243	50.671
				82.2	26.966	25.811	50.517
				82.3	26.852	26.103	51.109
				82.4	26.919	26.38	51.206
				82.5	26.769	26.761	51.329
				82.6	26.748	26.079	50.956
				82.7	26.93	26.602	50.988
				82.8	26.791	27.504	50.827
				82.9	26.781	27.156	51.265
				83	27.056	27.825	51.508
				83.1	26.747	29.13	51.764
				83.2	27.167	28.584	51.51
				83.3	26.741	28.953	51.495
				83.4	27.009	29.508	51.323
				83.5	27.413	29.464	51.449
				83.6	27.373	29.526	52.092
				83.7	27.731	29.536	51.904
				83.8	28.006	29.414	52.042
				83.9	27.588	28.687	52.143
				84	27.652	28.388	52.42
				84.1	27.24	28.085	52.89
				84.2	27.039	26.779	52.137
				84.3	27.57	27.354	52.488
				84.4	26.795	28.1	53.149
				84.5	27.228	27.579	52.857
				84.6	26.904	26.542	53.012
				84.7	27.2	27.2	52.513
				84.8	27.456	27.35	52.617
				84.9	27.351	27.119	52.284
				85	27.458	27.765	52.245
				85.1	27.355	27.269	51.814
				85.2	27.445	27.733	51.348
				85.3	27.354	27.309	51.657
				85.4	27.789	27.228	51.335
				85.5	26.833	27.068	50.974
				85.6	27.24	27.051	51.273
				85.7	27.256	27.288	51.388
				85.8	27.491	27.27	52.11
				85.9	27.37	26.991	51.761
				86	27.835	27.314	51.234
				86.1	27.678	27.286	51.211
				86.2	27.558	26.772	51.629
				86.3	27.343	27.227	51.749
				86.4	27.547	26.358	51.501
				86.5	27.768	26.825	51.584
				86.6	27.538	26.756	50.91
				86.7	27.549	27.907	51.553
				86.8	27.406	28.262	50.92
				86.9	27.724	29.486	50.853
				87	27.137	29.158	50.906
				87.1	27.567	29.382	51.167
				87.2	27.869	29.501	51.555
				87.3	27.742	29.707	51.371
				87.4	27.788	29.88	51.101
				87.5	27.666	29.78	51.314
				87.6	28.029	30.191	50.905
				87.7	27.996	30.181	51.235
				87.8	28.241	29.921	50.832
				87.9	27.658	29.611	50.973
				88	27.859	29.577	51.249
				88.1	28.041	29.549	52.158
				88.2	28.162	29.076	51.545
				88.3	28.354	28.8	52.42
				88.4	28.2	28.411	52.261
				88.5	27.727	27.927	51.518
				88.6	27.669	27.639	51.534
				88.7	27.693	27.331	52.129
				88.8	27.076	26.255	51.703
				88.9	27.521	26.037	51.951
				89	27.469	25.04	51.87
				89.1	27.241	25.106	52.04
				89.2	27.073	24.891	51.985
				89.3	27.338	24.281	51.626
				89.4	27.267	24.79	51.459
				89.5	27.303	25.167	51.881
				89.6	27.541	24.986	51.752
				89.7	27.85	25.35	52.613
				89.8	27.352	25.079	52.272
				89.9	27.655	25.757	51.314
				90	27.534	24.58	51.472
				90.1	27.797	24.403	50.939
				90.2	27.353	24.364	50.432
				90.3	27.225	24.759	50.571
				90.4	27.664	24.903	50.938
				90.5	27.504	24.657	51.67
				90.6	27.869	24.644	51.903
				90.7	27.783	24.601	52.26
				90.8	27.778	24.826	51.798
				90.9	27.768	24.822	51.632
				91	27.475	24.945	51.745
				91.1	27.892	24.295	51.175
				91.2	27.863	24.664	51.403
				91.3	27.967	25.267	51.091
				91.4	27.86	25.903	51.491
				91.5	27.653	25.919	51.377
				91.6	27.511	26.635	50.896
				91.7	27.49	27.278	50.62
				91.8	27.3	27.501	50.843
				91.9	27.426	27.274	50.867
				92	27.246	26.284	50.677
				92.1	27.293	26.801	50.798
				92.2	26.921	25.752	50.83
				92.3	27.154	24.731	50.349
				92.4	27.156	25.168	50.943
				92.5	27.153	25.468	50.631
				92.6	27.146	25.42	50.287
				92.7	27.157	25.319	50.796
				92.8	27.345	24.284	50.506
				92.9	26.917	23.78	50.792
				93	26.822	23.765	50.258
				93.1	26.941	23.691	50.041
				93.2	26.911	23.815	49.991
				93.3	27.246	23.567	50.354
				93.4	27.275	24.025	49.18
				93.5	27.058	23.831	49.131
				93.6	27.208	23.483	49.897
				93.7	27.407	23.247	49.889
				93.8	27.291	22.963	49.52
				93.9	26.842	22.224	49.624
				94	27.163	22.267	49.176
				94.1	26.968	22.598	49.687
				94.2	27.556	22.241	49.186
				94.3	27.895	21.931	49.835
				94.4	27.502	21.659	49.886
				94.5	27.16	22.025	49.689
				94.6	27.384	22.195	49.476
				94.7	27.288	21.96	49.23
				94.8	27.134	21.905	49.464
				94.9	27.229	21.881	49.18
				95	27.567	21.267	49.471
				95.1	27.694	21.482	49.208
				95.2	27.886	21.986	49.366
				95.3	27.331	22.29	49.585
				95.4	27.162	21.808	49.416
				95.5	26.989	22.927	49.173
				95.6	26.427	23.098	49.574
				95.7	26.636	22.799	49.444
				95.8	26.524	22.208	49.647
				95.9	26.666	22.256	49.572
				96	26.741	22.599	50.26
				96.1	26.883	21.293	50.089
				96.2	26.756	21.696	49.8
				96.3	27.193	21.806	50.352
				96.4	26.856	21.606	50.266
				96.5	26.961	21.321	50.01
				96.6	27.434	21.064	50.134
				96.7	27.376	20.738	50.1
				96.8	27.397	22.057	49.93
				96.9	27.289	21.494	50.176
				97	26.916	22.272	49.317
				97.1	27.036	21.428	49.043
				97.2	26.805	20.87	49.27
				97.3	26.588	20.28	49.706
				97.4	26.981	19.705	49.939
				97.5	26.956	20.037	50.26
				97.6	26.546	21.17	49.963
				97.7	27.312	21.052	50.088
				97.8	27.036	21.089	49.528
				97.9	26.862	20.871	49.981
				98	26.19	20.923	50.135
				98.1	26.223	20.753	50.587
				98.2	26.149	20.963	50.369
				98.3	26.713	21.203	50.491
				98.4	26.72	20.09	50.273
				98.5	26.229	20.621	50.308
				98.6	26.957	20.037	50.175
				98.7	26.865	21.9	49.649
				98.8	27.431	21.644	49.588
				98.9	27.233	21.154	50.157
				99	27.646	20.893	50.266
				99.1	27.751	21.486	49.901
				99.2	27.808	21.51	49.702
				99.3	27.887	20.963	49.559
				99.4	28.006	21.574	50.296
				99.5	27.564	21.365	50.634
				99.6	27.511	21.287	50.065
				99.7	27.23	21.53	50.124
				99.8	27.258	21.908	50.114
				99.9	27.112	21.858	50.011
				100	27.212	21.784	50.08
							50.174
