# Supplementary material for: Development of a potential vaccine against Capripox virus implementing reverse vaccinology and pan-genomic immunoinformatics
Source: PLoS One. 2025 Jul 2;20(7):e0326310. doi: 10.1371/journal.pone.0326310 (PMC12221009; doi:10.1371/journal.pone.0326310)
Supplement: S2 Fig — (XLSX) [file pone.0326310.s002.xlsx]

## Sheet: Sheet1
				Residue#	Protein A35	Protein Resolve A22	Scafold Protein
				0	19.741	20.635	20.829
				1	20.256	19.576	19.599
				2	19.353	20.288	18.931
				3	19.319	19.182	18.367
				4	20.12	19.729	18.743
				5	19.53	18.877	18.005
				6	21.991	19.708	19.315
				7	21.114	18.92	19.746
				8	18.435	17.152	18.718
				9	20.048	17.592	19.19
				10	21.674	18.373	20.974
				11	19.363	17.006	20.739
				12	18.559	15.948	20.293
				13	21.197	17.393	22.283
				14	20.425	17.591	23.579
				15	17.742	16.054	22.999
				16	16.921	16.008	24.384
				17	15.134	15.284	23.437
				18	14.226	14.927	24.446
				19	14.629	14.702	22.949
				20	14.069	14.39	20.894
				21	12.494	14.32	21.314
				22	12.963	14.428	21.988
				23	13.866	14.592	19.926
				24	12.968	14.788	18.85
				25	12.665	15.327	20.539
				26	14.346	15.863	20.363
				27	15.019	16.176	18.506
				28	14.837	17.058	19.481
				29	16.265	18.051	21.08
				30	17.803	18.407	19.908
				31	18.346	19.123	18.798
				32	18.07	20.01	19.389
				33	16.198	19.587	18.808
				34	17.622	21.198	17.712
				35	17.834	19.982	16.893
				36	15.409	18.168	16.942
				37	15.079	19.026	16.323
				38	16.574	18.458	15.602
				39	15.716	16.589	16.26
				40	13.747	16.741	16.963
				41	14.751	17.996	16.304
				42	16.143	17.147	16.863
				43	14.693	15.869	18.183
				44	14.351	17.187	18.417
				45	16.397	18.31	18.465
				46	16.876	17.482	20.003
				47	15.563	17.518	21.219
				48	14.515	17.008	20.999
				49	13.349	17.603	21.898
				50	11.8	17.057	19.993
				51	9.888	16.017	18.178
				52	9.94	15.339	17.597
				53	10.319	13.779	17.08
				54	8.8	13.654	16.808
				55	7.579	12.354	16.254
				56	7.526	11.824	15.26
				57	7.466	11.325	15.454
				58	6.751	11.076	15.564
				59	6.189	10.532	15.89
				60	6.244	9.984	16.361
				61	5.968	9.29	16.816
				62	5.555	8.868	15.321
				63	5.736	8.581	15.401
				64	6.547	8.589	14.783
				65	7.068	7.926	14.552
				66	8.422	8.369	14.218
				67	9.547	7.818	13.846
				68	10.847	8.836	13.949
				69	11.432	10.376	14.334
				70	13.205	11.1	14.159
				71	14.701	12.693	14.77
				72	14.5	13.996	15.194
				73	12.973	13.092	15.52
				74	13.926	15.152	16.621
				75	13.794	15.266	16.147
				76	11.797	13.27	15.607
				77	11.772	14.142	16.855
				78	12.896	15.9	17.427
				79	11.976	14.782	16.568
				80	10.255	13.432	16.702
				81	11.354	15.481	18.181
				82	12.221	16.016	18.035
				83	10.584	14.093	17.307
				84	10.235	14.549	18.458
				85	9.229	13.671	18.471
				86	10.676	16.031	19.598
				87	10.317	15.436	19.275
				88	11.657	17.105	20.212
				89	12.284	17.007	19.694
				90	11.699	16.524	19.812
				91	10.297	15.097	19.259
				92	10.282	13.927	17.95
				93	11.019	13.923	17.878
				94	10.017	13.301	18.158
				95	9.063	11.731	17.144
				96	10.109	11.24	16.443
				97	10.714	11.648	16.985
				98	10.071	10.751	16.779
				99	9.342	9.217	16.034
				100	8.75	8.383	15.282
				101	7.62	8.749	15.836
				102	6.722	8.997	15.839
				103	7.459	10.126	15.766
				104	7.013	10.483	16.373
				105	6.328	10.134	16.864
				106	6.338	10.148	17.122
				107	6.747	10.501	16.592
				108	6.92	10.684	16.243
				109	6.66	10.432	15.107
				110	8.04	11.888	15.27
				111	8.219	11.806	15.933
				112	7.234	10.328	14.897
				113	8.285	11.269	14.084
				114	9.573	12.72	14.961
				115	9.073	11.751	14.992
				116	9.044	10.856	13.849
				117	10.735	12.761	13.945
				118	11.414	13.565	14.802
				119	10.759	12.059	14.239
				120	11.722	12.289	13.511
				121	13.312	14.426	14.303
				122	13.189	14.054	14.615
				123	13.353	13.018	13.824
				124	11.499	10.966	13.664
				125	10.859	9.591	13.104
				126	9.112	8.791	13.292
				127	8.079	7.907	13.304
				128	6.716	8.166	13.777
				129	6.174	7.992	13.432
				130	5.758	8.824	14.074
				131	5.878	9.388	13.674
				132	6.911	9.209	12.757
				133	8.014	9.311	12.87
				134	7.973	8.418	13.362
				135	7.728	8.561	13.697
				136	7.674	8.621	13.354
				137	7.647	8.29	13.145
				138	8.348	9.291	13.505
				139	8.854	8.781	12.195
				140	8.481	8.895	10.774
				141	7.091	9.219	10.538
				142	6.676	9.731	10.443
				143	6.85	10.406	10.171
				144	7.706	11.068	11.546
				145	8.012	11.307	12.041
				146	7.977	12.306	10.611
				147	8.538	13.362	9.288
				148	8.425	12.568	8.776
				149	7.825	11.031	9.149
				150	7.231	10.627	10.404
				151	6.447	9.272	11.014
				152	6.115	9.025	11.899
				153	6.609	10.346	11.05
				154	6.632	10.251	11.789
				155	5.934	11.874	11.071
				156	5.955	11.178	11.462
				157	4.579	11.375	11.74
				158	3.691	10.196	11.423
				159	3.919	10.595	12.028
				160	3.925	9.9	12.357
				161	4.071	10.61	11.211
				162	4.37	9.676	11.639
				163	4.656	8.234	11.196
				164	4.852	8.906	12.461
				165	5.014	9.792	13.283
				166	5.295	8.468	14.702
				167	4.594	8.193	15.208
				168	4.55	6.722	14.54
				169	5.268	5.819	13.104
				170	4.888	5.849	12.441
				171	4.037	6.915	11.406
				172	4.399	7.229	11.557
				173	4.885	7.672	11.243
				174	4.243	6.84	11.973
				175	3.765	6.648	10.768
				176	4.044	8.158	9.743
				177	4.204	8.388	10.247
				178	4.462	8.528	10.726
				179	4.775	8.893	10.313
				180	5.039	8.106	10.646
				181	5.595	7.25	10.168
				182	6.031	8.863	11.164
				183	6.272	9.446	11.282
				184	6.69	8.542	10.644
				185	7.217	9.113	10.613
				186	7.538	7.929	11.571
				187	8.041	8.026	11.291
				188	8.571	9.387	11.416
				189	9.007	8.918	12.886
				190	10.785	9.017	13.56
				191	10.909	10.627	13.622
				192	10.19	11.943	13.913
				193	8.411	12.082	13.066
				194	8.393	10.192	13.965
				195	7.405	10.291	14.214
				196	6.809	10.71	14.867
				197	6.389	12.108	16.122
				198	6.317	13.342	16.961
				199	7.262	12.615	18.238
				200	7.84	10.753	18.365
				201	7.836	11.558	16.576
				202	6.616	10.907	16.362
				203	6.349	11.845	17.087
				204	6.906	12.655	16.923
				205	6.3	12.77	17.874
				206	5.473	14.591	19.126
				207	5.923	15.526	17.929
				208	5.896	15.012	17.009
				209	5.274	15.687	15.448
				210	4.596	17.805	14.853
				211	4.017	18.779	13.587
				212	3.747	17.685	12.27
				213	3.952	19.099	11.595
				214	4.198	20.083	10.692
				215	4.387	18.041	11.483
				216	4.647	18.847	11.427
				217	4.847	17.065	12.422
				218	5.124	16.625	12.554
				219	6.039	15.006	13.623
				220	6.372	14.463	14.531
				221	6.297	15.016	14.357
				222	5.525	14.002	15.358
				223	5.211	12.691	14.772
				224	5.575	13.263	14.304
				225	5.179	14.548	12.934
				226	4.78	15.126	11.651
				227	5.323	15.608	10.862
				228	5.681	15.495	9.898
				229	5.322	15.734	9.573
				230	5.086	14.583	9.895
				231	5.217	12.792	10.797
				232	5.428	12.058	10.756
				233	6.713	11.013	9.753
				234	6.771	9.657	8.683
				235	4.901	10.412	9.135
				236	4.981	9.972	8.601
				237	5.421	8.525	8.986
				238	5.81	8.103	9.005
				239	5.661	7.26	8.914
				240	5.039	7.133	9.434
				241	5.622	7.121	8.732
				242	5.9	7.338	9.287
				243	5.455	6.689	10.075
				244	4.624	5.539	11.487
				245	4.747	5.797	12.19
				246	5.847	5.779	11.782
				247	5.997	6.842	12.3
				248	5.545	7.731	11.568
				249	6.373	9.273	11.731
				250	6.765	10.306	13.563
				251	7.463	12.034	15.364
				252	7.773	13.495	15.935
				253	7.313	12.941	15.856
				254	7.828	14.469	15.554
				255	8.558	14.5	14.8
				256	8.787	13.184	15.368
				257	7.424	11.967	14.085
				258	7.372	10.741	14.085
				259	7.935	9.995	13.426
				260	7.675	9.219	12.684
				261	6.8	7.495	13.358
				262	6.411	6.932	13.826
				263	6.095	5.726	13.758
				264	6.353	5.531	14.432
				265	7.225	5.252	14.929
				266	7.238	5.741	15.507
				267	6.397	6.022	15.886
				268	5.827	6.267	16.219
				269	5.639	6.505	16.788
				270	5.658	7.129	17.559
				271	5.837	8.218	17.124
				272	5.271	8.444	16.064
				273	4.421	9.181	15.98
				274	4.64	8.605	16.144
				275	4.208	9.238	16.898
				276	4.513	10.563	17.325
				277	4.12	10.781	17.368
				278	4.364	11.313	17.986
				279	4.741	11.447	18.473
				280	5.639	12.102	19.951
				281	5.283	13.568	19.491
				282	4.704	14.629	18.873
				283	4.998	15.785	17.957
				284	5.279	15.83	17.918
				285	4.419	16.45	17.861
				286	4.204	15.598	18.32
				287	4.734	14.518	18.546
				288	4.832	14.63	18.741
				289	5.163	12.862	19.162
				290	5.178	13.361	19.65
				291	5.767	12.773	20.244
				292	5.993	11.109	21.207
				293	6.551	10.987	20.115
				294	6.925	12.047	21.066
				295	7.066	11.388	22.103
				296	8.28	9.893	22.129
				297	9.879	9.105	21.788
				298	10.542	9.252	23.238
				299	10.857	9.307	22.555
				300	10.438	9.797	21.249
				301	9.627	11.025	22.675
				302	8.272	11.354	22.575
				303	7.953	9.682	20.482
				304	6.788	8.846	20.138
				305	6.371	10.281	19.865
				306	6.402	9.202	19.127
				307	5.758	8.202	18.55
				308	5.062	8.968	18.935
				309	5.319	10.21	18.686
				310	5.357	11.82	19.513
				311	4.715	13.008	19.419
				312	4.45	15.073	20.353
				313	4.844	16.674	21.068
				314	4.79	18.986	22.156
				315	4.237	20.679	22.503
				316	4.099	21.674	21.927
				317	4.522	19.659	21.594
				318	4.433	19.269	21.451
				319	3.927	16.967	21.181
				320	3.758	17.325	20.101
				321	3.554	17.365	19.907
				322	3.517	15.222	19.674
				323	3.709	14.486	19.812
				324	4.17	16.027	20.753
				325	4.336	15.28	19.807
				326	4.484	13.403	19.166
				327	5.041	14.342	20.112
				328	5.31	16.058	21.033
				329	5.708	15.044	21.149
				330	6.365	16.587	21.804
				331	6.613	18.621	21.321
				332	7.171	18.911	20.025
				333	6.567	16.643	20.65
				334	5.709	16.689	21.403
				335	5.989	14.784	21.406
				336	5.424	14.272	22.015
				337	5.642	12.5	23.624
				338	5.913	13.407	24.597
				339	5.5	12.667	26.516
				340	5.248	14.264	27.265
				341	5.321	15.355	29.374
				342	6.052	16.25	29.192
				343	6.523	17.748	30.217
				344	6.751		28.561
				345	6.154		26.522
				346	6.471		25.794
				347	6.01		24.026
				348	5.459		22.942
				349	5.229		21.73
				350	4.826		21.135
				351	4.62		20.607
				352	5.192		20.281
				353	4.978		21.724
				354	4.875		22.862
				355	5.227		21.598
				356	5.555		20.329
				357	5.581		20.737
				358	5.849		21.399
				359	6.227		21.563
				360	6.336		22.12
				361	5.476		22.481
				362	5.903		22.503
				363	6.913		21.835
				364	6.468		21.546
				365	6.292		22.073
				366	7.375		21.868
				367	8.636		22.374
				368	10.04		21.794
				369	9.67		21.004
				370			21.204
				371			20.971
				372			20.472
				373			20.346
				374			21.59
				375			21.149
				376			22.119
				377			23.49
				378			23.576
				379			23.395
				380			23.831
				381			23.079
				382			22.811
				383			22.202
				384			21.868
				385			22.288
				386			22.745
				387			23.412
				388			23.627
				389			24.326
				390			24.884
				391			25.558
				392			25.267
				393			24.917
				394			25.945
				395			25.847
				396			27.268
				397			28.206
				398			29.334
				399			29.672
				400			29.762
				401			30.064
				402			31.015
				403
				404
				405
				406
				407
				408
				409
				410
				411
				412
				413
				414
				415
				416
				417
				418
				419
				420
				421
				422
				423
				424
				425
				426
				427
				428
				429
				430
				431
				432
				433
				434
				435
				436
				437
				438
				439
				440
				441
				442
				443
				444
				445
				446
				447
				448
				449
				450
				451
				452
				453
				454
				455
				456
				457
				458
				459
				460
				461
				462
				463
				464
				465
				466
				467
				468
				469
				470
				471
				472
				473
				474
				475
				476
				477
				478
				479
				480
				481
				482
				483
				484
				485
				486
				487
				488
				489
				490
				491
				492
				493
				494
				495
				496
				497
				498
				499
				500
				501
				502
				503
				504
				505
				506
				507
				508
				509
				510
				511
				512
				513
				514
				515
				516
				517
				518
				519
				520
				521
				522
				523
				524
				525
				526
				527
				528
				529
				530
				531
				532
				533
				534
				535
				536
				537
				538
				539
				540
				541
				542
				543
				544
				545
				546
				547
				548
				549
				550
				551
				552
				553
				554
				555
				556
				557
				558
				559
				560
				561
				562
				563
				564
				565
				566
				567
				568
				569
				570
				571
				572
				573
				574
				575
				576
				577
				578
				579
				580
				581
				582
				583
				584
				585
				586
				587
				588
				589
				590
				591
				592
				593
				594
				595
				596
				597
				598
				599
				600
				601
				602
				603
				604
				605
				606
				607
				608
				609
				610
				611
				612
				613
				614
				615
				616
				617
				618
				619
				620
				621
				622
				623
				624
				625
				626
				627
				628
				629
				630
				631
				632
				633
				634
				635
				636
				637
				638
				639
				640
				641
				642
				643
				644
				645
				646
				647
				648
				649
				650
				651
				652
				653
				654
				655
				656
				657
				658
				659
				660
				661
				662
				663
				664
				665
				666
				667
				668
				669
				670
				671
				672
				673
				674
				675
				676
				677
				678
				679
				680
				681
				682
				683
				684
				685
				686
				687
				688
				689
				690
				691
				692
				693
				694
				695
				696
				697
				698
				699
				700
				701
				702
				703
				704
				705
				706
				707
				708
				709
				710
				711
				712
				713
				714
				715
				716
				717
				718
				719
				720
				721
				722
				723
				724
				725
				726
				727
				728
				729
				730
				731
				732
				733
				734
				735
				736
				737
				738
				739
				740
				741
				742
				743
				744
				745
				746
				747
				748
				749
				750
				751
				752
				753
				754
				755
				756
				757
				758
				759
				760
				761
				762
				763
				764
				765
				766
				767
				768
				769
				770
				771
				772
				773
				774
				775
				776
				777
				778
				779
				780
				781
				782
				783
				784
				785
				786
				787
				788
				789
				790
				791
				792
				793
				794
				795
				796
				797
				798
				799
				800
				801
				802
				803
				804
				805
				806
				807
				808
				809
				810
				811
				812
				813
				814
				815
				816
				817
				818
				819
				820
				821
				822
				823
				824
				825
				826
				827
				828
				829
				830
				831
				832
				833
				834
				835
				836
				837
				838
				839
				840
				841
				842
				843
				844
				845
				846
